# Supplementary material for: Label-free quantitative proteomic analysis of serum exosomes from patients of renal anemia: The Good and the Bad of Roxadustat
Source: Clin Proteomics. 2022 Jun 11;19:21. doi: 10.1186/s12014-022-09358-w (PMC9187900; doi:10.1186/s12014-022-09358-w)
Supplement: Supplementary file 1 — Additional file 1: List of DEPs in exosomes between CKD patients. [file 12014_2022_9358_MOESM1_ESM.xlsx]

## Sheet: Annotation_Combine
Protein accession	Gene name	Intensity F_Bexo1	Intensity F_Bexo2	Intensity F_Bexo3	Intensity F_Bexo4	Intensity F_Bexo5	Intensity F_Bexo6	Intensity P_Bexo1	Intensity P_Bexo2	Intensity P_Bexo3	Intensity P_Bexo4	Intensity P_Bexo5	Intensity P_Bexo6	P_Bexo/F_Bexo Ratio	P_Bexo/F_Bexo P value	Regulated Type
P02776	PF4	5.4029e+07	2.10984e+07	1.47358e+06	2.86753e+07	2.98883e+07	3.93493e+07	8.73325e+07	5.06953e+07	1.34864e+07	5.46751e+07	4.24452e+07	1.1379e+08	3.07536	0.0469031	Up
P02786	TFRC	2.05821e+07	9.57754e+06	9.00898e+07	2.7962e+07	8.20332e+07	5.28904e+07	2.09502e+08	2.41396e+08	9.15331e+07	4.04611e+08	1.10004e+08	384278577	10.7986	0.0462211	Up
A0A087WTA8	COL1A2	6.35695e+07	2.73748e+07	9.49974e+06	3.53618e+07	3.31497e+07	3.51687e+07	9.40298e+07	3.86909e+07	3.13128e+07	7.19405e+07	1.54187e+08	3.3622e+07	2.01144	0.0426264	Up
P05106	ITGB3	1.36948e+07	2.80055e+06	670592	2.10643e+07	2.07574e+06	9.02235e+06	3.56439e+07	4.67562e+06	1.61333e+07	2.35004e+07	2.67014e+07	1.65596e+07	6.12483	0.0407668	Up
P21333	FLNA	3.60678e+06	1.77268e+06	2.14394e+06	1.17889e+07	2.98653e+06	6.26221e+06	1.55173e+07	4.77341e+06	7.34144e+06	1.05359e+07	7.78775e+06	8.35945e+06	2.37979	0.0393324	Up
P10124	SRGN	831846	2.65421e+06	699186		824673	2.45828e+06	2.26964e+06	3.72372e+06	4.12717e+06	5.49959e+06	3.16621e+06		2.99911	0.0372823	Up
P02730	SLC4A1	2.51212e+06	1.45534e+06	4.79373e+06	2.70838e+07	3.48386e+06	3.38887e+06	2.36362e+07	1.46303e+07	9.5482e+06	1.63121e+07	1.39788e+07	1.81326e+07	4.96381	0.0347233	Up
P63267	ACTG2	3.17056e+06	1.75332e+06	2.93061e+06	8.62624e+06	3.09576e+06	5.58296e+06	9.91395e+06	3.09842e+06	5.7983e+06	6.91499e+06	1.06216e+07	7.57746e+06	1.83359	0.0332896	Up
P63104	YWHAZ	3.77881e+06	1.86444e+06	1.08517e+06	9.32518e+06	709039	4.55037e+06	1.22208e+07	7.93784e+06	9.55916e+06	9.3857e+06	9.31172e+06	4.57857e+06	4.23845	0.0329669	Up
Q7Z304	MAMDC2	758074	5.27281e+06	785792	3.56283e+06	3.35908e+06	1.45244e+06	2.51088e+06	1.34051e+07	8.19003e+06	5.98865e+06	9.66245e+06	1.86328e+06	3.45793	0.0319455	Up
P11166	SLC2A1	4.91046e+06	708131	3.76009e+06	7.12356e+06	5.87826e+06	4.42313e+06	1.94268e+07	1.75562e+07	1.45831e+07	1.75163e+07	9.95259e+06	1.51298e+07	6.96254	0.0317756	Up
P27105	STOM	1.19372e+07	4.01061e+06	2.84178e+06	2.74429e+07	2.37506e+06	1.28402e+07	3.99718e+07	8.70413e+06	16168759	2.36425e+07	3.19356e+07	1.96967e+07	3.44481	0.0243194	Up
P08514	ITGA2B	2.53744e+07	1.24648e+07	1.4346e+07	4.74825e+07	1.76117e+07	2.93676e+07	7.58286e+07	2.16613e+07	3.41311e+07	4.0208e+07	5.92611e+07	4.11382e+07	1.87403	0.0232155	Up
Q86UX7	FERMT3	5.80321e+06	6.1535e+06	4.51586e+06	6.62578e+06	4.93854e+06	3.89133e+06	1.28001e+07	1.01325e+07	9.27315e+06	1.09287e+07	7.6881e+06	7.74119e+06	1.75801	0.0209787	Up
O14950	MYL12B	2.10232e+06	1.55882e+06	1.79703e+06	2.00105e+06		1.71083e+06	8.10132e+06	2.75996e+06	3.22838e+06	2.09978e+06	896421	8.58996e+06	2.56423	0.0175024	Up
P01705	IGLV2-23	1.97486e+06	7.01027e+06	5.15713e+06	6.39413e+06	3.96731e+06	4.75376e+06	5.12515e+06	1.13417e+07	1.40502e+07	7.7443e+06	8.3154e+06	7.95829e+06	1.83902	0.0139805	Up
Q658P3	STEAP3	1.2152e+06	800362	903808	927684	867854	900940	6.27322e+06	5.89296e+06	1.58785e+06	7.15279e+06	2.78608e+06	1.04695e+07	5.95655	0.00588873	Up
P11142	HSPA8	4.97756e+06	1.28871e+06	2.34661e+06	1.32369e+07	3.05318e+06	2.67543e+06	2.00126e+07	1.75375e+07	7.73803e+06	2.84135e+07	1.50961e+07	8.86595e+06	5.04415	0.00455874	Up
P00746	CFD	2.71325e+06	3.64461e+06	7.16534e+06	2.21181e+06	1.60743e+06	1.13604e+06	1.16307e+06	1.348e+06	2.38158e+06		847862	1.95543e+06	0.546375	0.0452816	Down
P05546	SERPIND1	1.04596e+08	1.43506e+08	252772188	4.38841e+07	1.57109e+07	2.43147e+07	2.50136e+07	2.04732e+07	2.77238e+07	3.37214e+07	1.78171e+07	2.71023e+07	0.492701	0.0434257	Down
A0A0C4DGZ8	GP1BA	1.43714e+07	3.87212e+06	7.39626e+06	8.99914e+06	2.83952e+06	928565	2.05945e+06	560880	9.91536e+06	1.09898e+06	1.90871e+06	1.12736e+06	0.497715	0.0382107	Down
Q9NQ79	CRTAC1	484673352	2.86973e+08	2.25029e+07	5.33866e+07	4.03916e+07	3.14062e+07	2.97006e+07	1.49435e+07	8.263e+06	1.39319e+07	4.02489e+07	4.96633e+07	0.418748	0.0378223	Down
P51884	LUM		448959	1.71025e+06	1.3289e+06			262241	90847.5	276670	401738	772109	76739.8	0.258016	0.0362741	Down
P08603	CFH	1.96696e+08	427933029	1085683381	2.98959e+08	4.8966e+08	3.36616e+08	1.49358e+08	1.44974e+08	6.55302e+08	2.1599e+08	1.87302e+08	2.47614e+08	0.573795	0.031929	Down
P03950	ANG	2.31207e+06		595890	1.35726e+06	863572	259224	1.44211e+06	1.02914e+06	318460	260962	1.14745e+06	242680	0.562752	0.0301044	Down
P20742	PZP	2.41335e+08	7.57264e+08	7.86185e+08	1.28179e+08	1.78415e+08	7.70962e+07	5.87456e+07	1.9413e+08	3.18197e+08	9.18334e+07	7.78199e+07	1.12825e+08	0.530491	0.0296272	Down
P69891	HBG1	1.114e+06	2.87953e+06	1.37644e+07	6.97675e+06		1.59011e+06	672901	1.85199e+06	8.91286e+06		2.06562e+06		0.651799	0.0119885	Down
Q9NZP8	C1RL	3.14878e+06	2.97844e+06	5.40422e+06	2.03655e+06	2.01679e+06	2.49368e+06	1.028e+06	1.4122e+06	1.39085e+06	1.21213e+06	2.14979e+06	1.12143e+06	0.465934	0.00497147	Down
P19823	ITIH2	1.66712e+08	1.18071e+08	4.85906e+08	1.80251e+08	7.1186e+07	5.46789e+07	2.8656e+07	2.61663e+07	1.14805e+08	6.26953e+07	7.02049e+07	3.52369e+07	0.351523	0.00184614	Down
P19827	ITIH1	7.08408e+07	9.54085e+07	2.46758e+08	9.24263e+07	5.04418e+07	3.68645e+07	1.65826e+07	1.43567e+07	7.62557e+07	4.48095e+07	3.09002e+07	1.95838e+07	0.343445	0.00153259	Down
