# Supplementary material for: Label-free quantitative proteomic analysis of serum exosomes from patients of renal anemia: The Good and the Bad of Roxadustat
Source: Clin Proteomics. 2022 Jun 11;19:21. doi: 10.1186/s12014-022-09358-w (PMC9187900; doi:10.1186/s12014-022-09358-w)
Supplement: Supplementary file 5 — Additional file 5: Basic information of differentially expressed proteins verified by PRM. [file 12014_2022_9358_MOESM5_ESM.xlsx]

## Sheet: protein_result
Protein Accession	Gene name	F_Bexo Relative Abundance	P_Bexo Relative Abundance	P_Bexo/F_Bexo Ratio	P_Bexo/F_Bexo p value	P_Bexo/F_Bexo Ratio(LQ)
P08603	CFH	1.16386	0.836138	0.718417	0.003	0.4953
P63104	YWHAZ	0.56202	1.43798	2.5586	0.004	2.3208
P11142	HSPA8	0.611722	1.38828	2.26946	0.005	3.4314
P02786	TFRC	0.307092	1.69291	5.5127	0.012	4.224
P05106	ITGB3	0.575897	1.4241	2.47284	0.017	2.3983
A0A087WTA8	COL1A2	0.566684	1.43332	2.5293	0.046	1.7966
P19823	ITIH2	1.453	0.546997	0.376459	0.047	0.3046

## Sheet: peptide_result
Protein Accession	Gene name	Peptide	Retention Time	F_Bexo1 Area	F_Bexo2 Area	F_Bexo3 Area	F_Bexo4 Area	F_Bexo5 Area	F_Bexo6 Area	P_Bexo1 Area	P_Bexo2 Area	P_Bexo3 Area	P_Bexo4 Area	P_Bexo5 Area	P_Bexo6 Area	F_Bexo1 Normalized Area	F_Bexo2 Normalized Area	F_Bexo3 Normalized Area	F_Bexo4 Normalized Area	F_Bexo5 Normalized Area	F_Bexo6 Normalized Area	P_Bexo1 Normalized Area	P_Bexo2 Normalized Area	P_Bexo3 Normalized Area	P_Bexo4 Normalized Area	P_Bexo5 Normalized Area	P_Bexo6 Normalized Area
P02786	TFRC	SAFSNLFGGEPLSYTR	46.39	1436800	0	3176700	1881900	2951400	2311800	12466000	16044000	4216900	6045000	6439200	9095800	0.260977	0	0.577009	0.341824	0.536086	0.419911	2.2643	2.9142	0.765949	1.098	1.1696	1.65214
P02786	TFRC	YNSQLLSFVR	38.29	637220	0	3978300	956810	2333900	2396600	9286500	8734900	3121700	3496000	25760000	19098000	0.0958226	0	0.598241	0.143881	0.350963	0.360391	1.39647	1.31352	0.469429	0.525715	3.87369	2.87188
P19823	ITIH2	VVNNSPQPQNVVFDVQIPK	41.85	4220700	5706800	21182000	5547000	3642100	3498400	1431100	1503000	5070700	2610700	2096000	1993500	0.865755	1.17059	4.34488	1.13781	0.747072	0.717596	0.293549	0.308297	1.04011	0.53551	0.429934	0.408909
P19823	ITIH2	IYGNQDTSSQLK	12.57	5544600	6605200	17506000	9912300	1715300	2321100	1392200	1165100	8889400	3805100	851660	2198400	1.07477	1.28036	3.39338	1.92141	0.332496	0.449925	0.269866	0.225844	1.72313	0.737585	0.165087	0.42614
P08603	CFH	DGWSAQPTCIK	22.21	566770	623340	6697500	1970100	590630	1452100	218470	243460	5281500	1137100	221300	1000900	0.340008	0.373945	4.01786	1.18187	0.354322	0.871122	0.131061	0.146053	3.1684	0.682152	0.132759	0.600445
P08603	CFH	WSSPPQCEGLPCK	21.57	9871400	13931000	55173000	12316000	14885000	12798000	6597600	9371000	48692000	9390200	7077300	9015600	0.566459	0.799414	3.16604	0.706739	0.854158	0.734398	0.378596	0.537744	2.79413	0.538846	0.406123	0.51735
P11142	HSPA8	IINEPTAAAIAYGLDK	39.04	406510	549560	1001100	1325500	1125700	1579000	2899800	1993100	1754800	2103800	2213000	2623600	0.249196	0.336887	0.613686	0.812548	0.690068	0.967946	1.77761	1.22179	1.07571	1.28965	1.3566	1.6083
P05106	ITGB3	DNCAPESIEFPVSEAR	35.13	2304900	1002700	532340	3854500	766850	3418800	8332900	1668300	4769600	5978300	4836300	3893200	0.668754	0.290928	0.154456	1.11836	0.222497	0.991946	2.41775	0.484048	1.38387	1.73457	1.40323	1.12959
P05106	ITGB3	GSGDSSQVTQVSPQR	10.85	1379000	592730	143450	1996700	45017	927970	3760200	919600	2173900	3386800	975240	1315300	0.939378	0.403769	0.0977185	1.36016	0.0306657	0.632135	2.56146	0.626434	1.48087	2.3071	0.664336	0.895986
A0A087WTA8	COL1A2	GEAGAAGPAGPAGPR	9.97	17739000	7777700	2558700	12810000	3009100	7317400	18675000	13900000	28285000	50104000	4864800	19006000	1.14416	0.501661	0.165036	0.826244	0.194087	0.471972	1.20454	0.896549	1.82438	3.2317	0.313779	1.22589
A0A087WTA8	COL1A2	GETGPSGPVGPAGAVGPR	20.04	28310000	12027000	7790500	22804000	14808000	19651000	34985000	29933000	39003000	83167000	20240000	48926000	0.939376	0.399077	0.258502	0.756677	0.491355	0.652055	1.16086	0.99323	1.29419	2.75963	0.671599	1.62345
P63104	YWHAZ	SVTEQGAELSNEER	13.53	758450	0	222630	911550	207340	627050	2097500	401930	1078700	1541400	765810	1092000	0.937867	0	0.275295	1.12718	0.256388	0.775383	2.59368	0.49701	1.33387	1.90603	0.946968	1.35032
